# Supplementary material for: Spontaneous Genomic Alterations in a Chimeric Model of Colorectal Cancer Enable Metastasis and Guide Effective Combinatorial Therapy
Source: PLoS One. 2014 Aug 27;9(8):e105886. doi: 10.1371/journal.pone.0105886 (PMC4146580; doi:10.1371/journal.pone.0105886)
Supplement: Table S1 — Detailed information of tumors tested for propagation. (XLSX) [file pone.0105886.s001.xlsx]

## Sheet: Sheet1
Tumor ID	ES Cell Line	Recipient Strain	Subcutaneous Implantation	Subcutaneous Injection	Kidney Capsule Implantation	Kidney Capsule Injection	Cecal Submucosal injection
CB1	91C5	NCR -Nude	Y
CB2	91C5	NCR -Nude	Y
CB3	91C5	NCR -Nude	Y
CB4	91C5	NCR -Nude	Y
CB5	91C5	NCR -Nude	Y
CB6	91C5	NCR -Nude	Y
CB7	91C5	NCR -Nude	Y
CB8	91C5	NCR -Nude	Y
CB9	91C5	NCR -Nude	Y
CB10	91C5	NCR -Nude	Y
CB11	91C5	NCR -Nude	Y
CB12	91F7	NCR -Nude	Y
CB13	91F7	NCR -Nude	Y
CB14	91F7	NCR -Nude	Y
CB15	91A6	NCR -Nude	Y
CB16	91A5	NCR -Nude	y
CB17	91A5	NCR -Nude	y
CB18	91C5	NCR -Nude	y
CB19	91C5	NCR -Nude	y
CB20	91C5	NCR -Nude		y
CB21	91C5	NCR -Nude		y
CB22	91C5	NCR -Nude	y
CB26	91C5	NCR -Nude		y
CB27	91C5	NCR -Nude	y
CB28	91C5	NCR -Nude	y	y
CB29	91C5	NCR -Nude	y
CB31	91C5	NCR -Nude	Y
CB32	91C5	NCR -Nude	Y	y
CB33	91C5	NCR -Nude	Y
CB34	91C5	NCR -Nude	Y
CB35	91C5	NCR -Nude			Y
CB36	91C5	NCR -Nude	Y
CB37	91C5	NCR -Nude	Y
CB38	91C5	NCR -Nude	Y
CB39	91C5	NCR -Nude	Y
CB40	91C5	NCR -Nude	Y
CB41	91C5	NCR -Nude	y
CB42	91C5	NCR -Nude	Y		Y
CB43	91F9	NCR -Nude			y
CB44	91F9	NCR -Nude			y
CB48	91A2	NCR -Nude		y
CB49	91A2	NCR -Nude		y
CB50	91F7	NCR -Nude			y
CB51	91F7	NCR -Nude			y
CB52	91F7	NCR -Nude			y
CB54	91C5	NCR -Nude			y
CB55	91C5	NCR -Nude			y
CB56	91C5	NCR -Nude			y
CB57	91C5	NCR -Nude			y
CB58	91C5	NCR -Nude			y
CB58.1	91F7	Scid			y
CB59	91F7	Scid			y
CB60	91F7	Scid			y
CB61	91F7	Scid		y
CB62	91F7	NCR -Nude	y
CB63	91F7	NCR -Nude	y	y
CB64	91F7	NCR -Nude	y
CB65	91F7	NCR -Nude	y	y
CB66	91F7	Scid			Y
CB67	91F7	Scid			Y
CB68	91F7	Scid			Y
CB69	91F7	Scid			Y
CB70	91F5	Scid			Y
CB71	91F5	Scid			Y
CB72	91F5	Scid			Y
CB73	91A2	Scid			y
CB74	91A2	Scid			y
CB75	91A2	NOD-Scid			y	y
CB76	91A2	NOD-Scid			y	y
CB78	91C5	NOD-Scid	Y				y
CB79	91C5	NOD-Scid	Y	y
CB80	91C5	NOD-Scid		Y
CB83	91C5	NOD-Scid				Y	y
CB85	91C5	NOD-Scid				Y	Y
CB86	91C5	NOD-Scid				Y
CB88	91C5	NOD-Scid				Y	y
CB89	91C5	NOD-Scid				Y	Y
CB90	91C5	NOD-Scid				Y
CB92	91C5	NOD-Scid				y	Y
CB93	91C5	NOD-Scid				Y	y
CB95	91C5	NOD-Scid				y	Y
CB101	91C5	NOD-Scid				y	Y
